# Supplementary material for: Antibacterial Properties of Peptide and Protein Fractions from Cornu aspersum Mucus
Source: Molecules. 2024 Jun 18;29(12):2886. doi: 10.3390/molecules29122886 (PMC11206429; doi:10.3390/molecules29122886)
Supplement: Supplementary file 1 [file molecules-29-02886-s001.zip]

Archive with 1 entries (1 files):
- molecules-3007928-supplementary.pdf
